# Supplementary material for: Long-Term Effectiveness of Physical Exercise-Based Swallowing Interventions for Older Adults with Dementia in a Day-Care Center
Source: Healthcare (Basel). 2023 Apr 28;11(9):1262. doi: 10.3390/healthcare11091262 (PMC10178008; doi:10.3390/healthcare11091262)
Supplement: Supplementary file 1 [file healthcare-11-01262-s001.zip]

Archive with 1 entries (1 files):
- healthcare-2269609-supplementary.pdf
